# Supplementary material for: Differential Roles of IL-18 and IL-8 Gene Variations in Multiple Sclerosis: Associations with Susceptibility and MRI Disease Activity
Source: J Clin Med. 2026 Apr 25;15(9):3281. doi: 10.3390/jcm15093281 (PMC13164207; doi:10.3390/jcm15093281)
Supplement: Supplementary file 1 [file jcm-15-03281-s001.zip]

Archive with 1 entries (1 files):
- jcm-4260390-supplementary.pdf
